# Supplementary material for: Design and Synthesis In Silico Drug-like Prediction and Pharmacological Evaluation of Cyclopolymethylenic Homologous of LASSBio-1514
Source: Molecules. 2021 Aug 10;26(16):4828. doi: 10.3390/molecules26164828 (PMC8399892; doi:10.3390/molecules26164828)
Supplement: Supplementary file 1 [file molecules-26-04828-s001.zip]

Archive with 1 entries (1 files):
- molecules-1299639-supplementary.pdf
